# Supplementary material for: Synthesis and CO2 Capture of Porous Hydrogel Particles Consisting of Hyperbranched Poly(amidoamine)s
Source: Gels. 2022 Aug 11;8(8):500. doi: 10.3390/gels8080500 (PMC9407192; doi:10.3390/gels8080500)
Supplement: Supplementary file 1 [file gels-08-00500-s001.zip]

Archive with 1 entries (1 files):
- gels-1842202-supplementary.pdf
